# Supplementary material for: Sprouty2 loss‐induced IL6 drives castration‐resistant prostate cancer through scavenger receptor B1
Source: EMBO Mol Med. 2018 Mar 14;10(4):e8347. doi: 10.15252/emmm.201708347 (PMC5887544; doi:10.15252/emmm.201708347)
Supplement: Supplementary file 3 — Source Data for Expanded View and Appendix [file EMMM-10-e8347-s005.zip]

Archive with 6 entries (6 files):
- EV4.pdf
- EV5.pdf
- Appendix_Figure_2.pdf
- EV1.pdf
- EV2.pdf
- EV3.pdf
